# Supplementary material for: Proteomic analysis reveals novel ligands and substrates for LNX1 E3 ubiquitin ligase
Source: PLoS One. 2017 Nov 9;12(11):e0187352. doi: 10.1371/journal.pone.0187352 (PMC5679597; doi:10.1371/journal.pone.0187352)
Supplement: S2 Table — (XLSX) [file pone.0187352.s002.xlsx]

## Sheet: Sheet1
S2 Table: Comparision of LNX1-interacting proteins identified here with those identified in previous studies
Lists of Gene Symbols are given for LNX-interacting proteins identified in this study as well as those cataloged by Wolting et al. (2011), Guo et al. (2012) and Lenihan et al. (2016) .
Proteins identified in BOTH the present study and previous studies are listed in column I
PREVIOUS STUDIES						PRESENT STUDY		COMPARISON OF PRESENT STUDY WITH PREVIOUS STUDIES
Wolting et al. (2011)	Guo et al. (2012)		Lenihan et al. (2016)
220 proteins	58 proteins	Wolting et al. & Guo et al. combined (248 unique proteins)	LNX1-PDZ2-interacting proteins from mouse brain lysates (84 unique proteins)	LNX2-PDZ2-interacting proteins from mouse brain lysates (65 unique proteins)		LNX1- interacting proteins from HEK cells (76 unique protieins)		Proteins found in both the present study and previous studies (10 unique proteins)
SRC	COMT	COMT	ERC1	LNX2		PPFIA1		AP2M1
PRKCA	TSC2	TSC2	ERC1	ERC1		LNX1		ERC1
PRKCA	BCR	BCR	PPFIA3	ERC1		MID2		ERC2
TSC2	BCR	BCR	PPFIA3	SPHKAP		USP9X		KLHL11
PAK1	GRIN1	GRIN1	ERC1	LRRC16A		MYCBP2		LNX1
SLCO1B1	KALRN	KALRN	ERC2	LRRC16A		KIF7		NDEL1
TRAF2	DOCK9	DOCK9	LRRC16A	FCHSD2		KLHL11		NUMB
BUB1B	ILF3	ILF3	FCHSD2	SRGAP2		MID1		NUMBL
SRSF1	CLDN1	CLDN1	LNX1	AKAP11		IARS		PPFIA1
TYK2	PKP4	PKP4	PPFIA4	FERMT2		PPFIA3		PPFIA3
SSTR2	NRCAM	NRCAM	LNX2	ERC1		KIF14
WWP1	SDK1	SDK1	FERMT2	ERC2		AKAP13
SLC3A1	CTNND2	CTNND2	PPFIA2	ATP2A2		PEX1
PKP4	PTGIR	PTGIR	ERC2	ERC2		NUMB
SNW1	SLC6A5	SLC6A5	PPFIA1	RRBP1		RPL4
PTGIR	ADRA1D	ADRA1D	PPP2R5D	LNX1		NUMBL
FSBP	TYRO3	TYRO3	TUBA3B	9030409G11RIK		AP2M1
SAT1	ABR	ABR	PRKCC	EML3		PLEK
SST	CGN	CGN	AKAP11	PRKAR1B		PPP1CA
DGKA	GIPR	GIPR	NDRG3	PRKAR1A		TRIM27
WDR5	SLC6A15	SLC6A15	PPP2R5C	KTN1		DUSP14
PLK3	PKDREJ	PKDREJ	PPP2R5C	KCNJ10		TMED10
PNLIP	MDGA1	MDGA1	PAFAH1B1	SLC4A4		ZNF24
TRIM23	PDZRN4	PDZRN4	NDEL1	CKAP4		ZCRB1
PPID	SSTR3	SSTR3	SPHKAP	TUBB6		AP2A1
STRN3	PQBP1	PQBP1	PRKAR1A	NDEL1		LARS
SNRPN	BPIFA1	BPIFA1	SLC1A3	NDEL1		IQGAP1
TYRO3	HTR2B	HTR2B	KLHL11	GRIA2		RPS27L
TRIP6	ARHGAP6	ARHGAP6	PPP3CA	CTNND2		CHD2
RBMX	PBK	PBK	PRKAR1B	KIF5A		ERC2
RAB9A	CLDN2	CLDN2	TUBA1A	EXOC4		PPP2R1A
STRN4	EXOC8	EXOC8	TUBA1A	RPN1		CSNK1D
STX5	LNX2	LNX2	CAMK2D	AGAP2		PEX6
PPIE	LGR6	LGR6	NDRG2	YWHAG		TRAF4
PAICS	HUNK	HUNK	TRIM9	MTMR1		MED7
TNFRSF25	ORMDL3	ORMDL3	CYFIP1	LRRC16A		NDEL1
TRIP13	CBX4	CBX4	YWHAG	SLC25A4		FBXO11
PCBD1	CITED1	CITED1	9030409G11RIK	C2CD2L		TCEB1
PBK	TNFRSF18	TNFRSF18	ATP2B3	DDOST		NMNAT1
NUMB	GAS2L2	GAS2L2	IQSEC1	AMIGO1		AGMAT
NUMBL	INSC	INSC	WASF1	EXOC2		PPP2CA
SNCB	ARHGEF16	ARHGEF16	DGCR8	C230096C10RIK		MRPL4
PLEKHG5	NUP37	NUP37	HSPA1B	RPN2		C3ORF26
RPIA	WNT8A	WNT8A	CLEC16A	SBF2		COPA
SYCP1	CTSO	CTSO	UNC-13	SLC6A1		LMAN2
ZNF76	CDC42EP4	CDC42EP4	LRRC16A	NRXN1		PRKDC
TRIB1	LRRC3B	LRRC3B	SRGAP1	PPP3CA		EIF3H
RAB22A	JOSD1	JOSD1	HNRNPH1	ERC2		ERC1
PANX1	CLDN17	CLDN17	CTNND2	NOMO1		MYH9
RAB9B	SHISA2	SHISA2	MIOS	CDS2		DYNLRB1
RABAC1	TTC24	TTC24	TUFM	SRR		IGLV2-14
TNFRSF18	GPR142	GPR142	PHLDB1	EXOC1		PKP1
PAFAH1B3	GJD4	GJD4	YWHAZ	SLC25A12		CLK4
PVALB	GJD4	GJD4	SNAP47	YWHAZ		RPL36AL
SLAIN2	STRN	STRN	HSPA4L	CANX		ZNF192
SIRT5	ABCA1	ABCA1	YWHAB	YWHAQ		SERPINB3
ZBTB43	CXADR	CXADR	KRT15	IQSEC1		DNAJC9
WNT8A	PDZRN3	PDZRN3	CCT2	LDB1		GTF2E2
ST8SIA5	VRK2	VRK2	SRCIN1	PPP2R1B		DZIP3
RAB7L1	KCNA4	KCNA4	YWHAQ	STT3A		FLOT2
SCLT1		SRC	KRT13	ILVBL		GRWD1
ZBTB8A		PRKCA	TECPR1	PFKL		KPNA1
ZADH2		PRKCA	HSPA4	MYL1		TMED2
STAC		TSC2	PFKL	SND1		PIGR
TCF19		PAK1	HEPACAM	PAFAH1B1		CIT
RASL11B		SLCO1B1	CAMSAP1	PRKACB		SEC22B
TIFA		TRAF2	VWA5A	SSBP3		TMED9
WIBG		BUB1B	ADD1	FERMT2		RBM12B
TMEM14C		SRSF1	PPFIBP1	LAMC1		FLOT1
PAICS		TYK2	AW555464	CTNNB1		MARS
SIRT5		SSTR2	WARS	ATP1B2		CDK13
WAC		WWP1	AP1B1	CLPTM1		PCM1
TSC22D4		SLC3A1	NDRG1	LOC100503129		SMC4
NUMB		PKP4	DTNA			IKBKAP
RBM8A		SNW1	LDB1			TMED5
PAK6		PTGIR	GSTM7			TMED4
STRN		FSBP	CTNNA2			IGLC2
VRK2		SAT1	FERMT2
RAD54B		SST	TBCE
HTT		DGKA	ATP4A
IGF1R		WDR5	ATP12A
LHCGR		PLK3	CDK14
KALRN		PNLIP	ENTPD2
IFNAR1		TRIM23	BCR
ITGB6		PPID	CTTNBP2
KCNN3		STRN3	NPTN
ILF3		SNRPN	SLC6A1
NDUFS1		TYRO3	RPN1
GHRHR		TRIP6	ATL1
KCNA4		RBMX	CTNNB1
SLC6A5		RAB9A	TUBA3A
GJA4		STRN4	LOC100503129
NUMB		STX5
RASAL2		PPIE
GTPBP1		PAICS
MMP16		TNFRSF25
MAPKAPK3		TRIP13
NASP		PCBD1
GIPR		PBK
KCNAB1		NUMB
MMP15		NUMBL
MPG		SNCB
MMP24		PLEKHG5
KCNAB2		RPIA
PDZRN4		SYCP1
KLHL12		ZNF76
LNX1		TRIB1
KRT15		RAB22A
NADK		PANX1
KHDRBS3		RAB9B
LNX2		RABAC1
MAT2B		TNFRSF18
HUNK		PAFAH1B3
NAGK		PVALB
AIMP2		SLAIN2
HBZ		SIRT5
GAS2L2		ZBTB43
GUCA2A		WNT8A
KCTD13		ST8SIA5
PNLIPRP1		RAB7L1
APIP		SCLT1
LSAMP		ZBTB8A
CALCOCO2		ZADH2
LST1		STAC
GPR37L1		TCF19
GJC1		RASL11B
NKD2		TIFA
MRPL19		WIBG
MAGEA11		TMEM14C
KCTD17		PAICS
IGSF5		SIRT5
MDP1		WAC
MRPS24		TSC22D4
LDOC1		NUMB
MAGEB18		RBM8A
KRTAP4-12		PAK6
LSAMP		STRN
GAGE2C		VRK2
SAPCD1		RAD54B
GAGE6		HTT
MUSTN1		IGF1R
GAGE2E		LHCGR
GAGE2A		KALRN
GAGE12F		IFNAR1
EIF2AK1		ITGB6
KXD1		KCNN3
GAGE1		ILF3
PDZRN3		NDUFS1
KIAA1143		GHRHR
GPR37		KCNA4
GHRHR		SLC6A5
ERBB2		GJA4
CFTR		NUMB
ATM		RASAL2
CFTR		GTPBP1
CFTR		MMP16
COMT		MAPKAPK3
CDK2		NASP
GJB1		GIPR
ADAM17		KCNAB1
GAA		MMP15
AURKB		MPG
DAPK1		MMP24
AP2M1		KCNAB2
ABCA2		PDZRN4
CNR2		KLHL12
ACVR1		LNX1
CLDN1		KRT15
DDX17		NADK
EHMT2		KHDRBS3
EPHA7		LNX2
CTNND2		MAT2B
EPHB3		HUNK
DAPK1		NAGK
FBP1		AIMP2
FKBP4		HBZ
EPHA8		GAS2L2
ATP11B		GUCA2A
DVL3		KCTD13
AURKC		PNLIPRP1
CD93		APIP
CLDN3		LSAMP
CLDN7		CALCOCO2
CGN		LST1
COIL		GPR37L1
DYRK3		GJC1
ERC2		NKD2
ENOX1		MRPL19
EBF4		MAGEA11
ACTL7B		KCTD17
CCL24		IGSF5
FHL3		MDP1
AANAT		MRPS24
CITED1		LDOC1
DUSP5		MAGEB18
DCTD		KRTAP4-12
ARHGEF16		LSAMP
CUTC		GAGE2C
CLDN18		SAPCD1
CLDN14		GAGE6
CLDN8		MUSTN1
CLDN9		GAGE2E
CTSO		GAGE2A
FOXD1		GAGE12F
DEPTOR		EIF2AK1
CCDC85B		KXD1
C3orf37		GAGE1
CEP72		PDZRN3
AKIRIN2		KIAA1143
CACNG5		GPR37
CACNG7		GHRHR
FAM167A		ERBB2
CLDN19		CFTR
NECAB2		ATM
FDX1L		CFTR
CLDN20		CFTR
CLDN17		COMT
GJD4		CDK2
FAM212B		GJB1
MZT2A		ADAM17
GAGE2C		GAA
CAMK2N2		AURKB
FAM167B		DAPK1
GJD4		AP2M1
CRCT1		ABCA2
GAGE2A		CNR2
GAGE2B		ACVR1
GAGE12F		CLDN1
C20orf166		DDX17
ARPP19		EHMT2
ABCA1		EPHA7
CXADR		CTNND2
PPP1R32		EPHB3
ZNF839		DAPK1
		FBP1
		FKBP4
		EPHA8
		ATP11B
		DVL3
		AURKC
		CD93
		CLDN3
		CLDN7
		CGN
		COIL
		DYRK3
		ERC2
		ENOX1
		EBF4
		ACTL7B
		CCL24
		FHL3
		AANAT
		CITED1
		DUSP5
		DCTD
		ARHGEF16
		CUTC
		CLDN18
		CLDN14
		CLDN8
		CLDN9
		CTSO
		FOXD1
		DEPTOR
		CCDC85B
		C3orf37
		CEP72
		AKIRIN2
		CACNG5
		CACNG7
		FAM167A
		CLDN19
		NECAB2
		FDX1L
		CLDN20
		CLDN17
		GJD4
		FAM212B
		MZT2A
		GAGE2C
		CAMK2N2
		FAM167B
		GJD4
		CRCT1
		GAGE2A
		GAGE2B
		GAGE12F
		C20orf166
		ARPP19
		ABCA1
		CXADR
		PPP1R32
		ZNF839
